# Supplementary material for: Sulforaphane Ameliorates Nonalcoholic Fatty Liver Disease Induced by High-Fat and High-Fructose Diet via LPS/TLR4 in the Gut–Liver Axis
Source: Nutrients. 2023 Feb 1;15(3):743. doi: 10.3390/nu15030743 (PMC9920698; doi:10.3390/nu15030743)
Supplement: Supplementary file 1 [file nutrients-15-00743-s001.zip]

Archive with 1 entries (1 files):
- nutrients-2159986-supplementary.pdf
